# Supplementary material for: Transcriptome Analysis of Salvia miltiorrhiza under Drought Stress
Source: Plants (Basel). 2024 Jan 6;13(2):161. doi: 10.3390/plants13020161 (PMC10819027; doi:10.3390/plants13020161)
Supplement: Supplementary file 1 [file plants-13-00161-s001.zip]

Archive with 2 entries (2 files):
- supplementary Figures.pdf
- Supplementary Tables.xlsx
